# Supplementary material for: Automatic Visual Tracking and Social Behaviour Analysis with Multiple Mice
Source: PLoS One. 2013 Sep 16;8(9):e74557. doi: 10.1371/journal.pone.0074557 (PMC3774687; doi:10.1371/journal.pone.0074557)
Supplement: Table S1 — Full comparative evaluation of the classification strategies in terms of accuracy, precision and global time difference. (CSV) [file pone.0074557.s001.csv]

		Acc. Full	Acc. Soc vs. Nsoc	Prec. Soc	Prec. Nsoc	Avg time diff. Soc vs. Nsoc
11042012_2_2Vs1	intRead. Reader 1	0.6991086	0.9918325	0.9891582	0.9919224	12
	intRead. Reader 2	0.6991086	0.9918325	0.9891582	0.9919224	12
	Giancardo et al. vs Reader 1	0.6993988	0.9832504	0.9236006	0.9849312	20.2
	Giancardo et al. vs Reader 2	0.7701493	0.9940713	0.8996259	0.9973197	1.2
	Burgos et al. vs Reader 1	0.7233831	0.9820688	0.9699381	0.9823601	26.56667
	Burgos et al. vs Reader 2	0.7640962	0.9936567	0.9212283	0.9959779	2.333333
		Acc. Full	Acc. Soc vs. Nsoc	Prec. Soc	Prec. Nsoc	Avg time diff. Soc vs. Nsoc
11042012_2_2Vs3	intRead. Reader 1	0.7017678	0.9996076	0.9929345	0.9999136	0.3666667
	intRead. Reader 2	0.7017678	0.9996076	0.9929345	0.9999136	0.3666667
	Giancardo et al. vs Reader 1	0.7094296	0.9911197	0.9590611	0.9923803	9.333333
	Giancardo et al. vs Reader 2	0.7573417	0.9961588	0.9356725	0.9990692	3.333333
	Burgos et al. vs Reader 1	0.7240924	0.9821775	0.9089718	0.9845613	19.5
	Burgos et al. vs Reader 2	0.7666557	0.9953327	0.9325125	0.9983127	2.333333
		Acc. Full	Acc. Soc vs. Nsoc	Prec. Soc	Prec. Nsoc	Avg time diff. Soc vs. Nsoc
13012012_4_2Vs1	intRead. Reader 1	0.7294454	0.9992226	0.9835552	0.9995929	0.03333333
	intRead. Reader 2	0.7294454	0.9992226	0.9835552	0.9995929	0.03333333
	Giancardo et al. vs Reader 1	0.7309458	0.9954624	0.9516271	0.9963824	4.7
	Giancardo et al. vs Reader 2	0.799154	0.990021	0.7340219	0.9973962	9.066667
	Burgos et al. vs Reader 1	0.7660351	0.9960048	0.9567848	0.9968426	4.033333
	Burgos et al. vs Reader 2	0.8015222	0.9887194	0.7004297	0.9974668	11.73333
		Acc. Full	Acc. Soc vs. Nsoc	Prec. Soc	Prec. Nsoc	Avg time diff. Soc vs. Nsoc
13012012_4_2Vs3	intRead. Reader 1	0.729012	0.9998207	0.9971396	0.9999074	3.552714E-015
	intRead. Reader 2	0.729012	0.9998207	0.9971396	0.9999074	3.552714E-015
	Giancardo et al. vs Reader 1	0.7371347	0.9952842	0.9655172	0.9961606	5.1
	Giancardo et al. vs Reader 2	0.7959835	0.9901739	0.8067485	0.996841	6.933333
	Burgos et al. vs Reader 1	0.7654294	0.990425	0.9698142	0.9909138	15.2
	Burgos et al. vs Reader 2	0.7967904	0.990425	0.8335165	0.9957183	2.4
		Acc. Full	Acc. Soc vs. Nsoc	Prec. Soc	Prec. Nsoc	Avg time diff. Soc vs. Nsoc
13012012_6_2Vs1	intRead. Reader 1	0.665725	0.9950265	0.9125984	0.9979001	2.3
	intRead. Reader 2	0.665725	0.9950265	0.9125984	0.9979001	2.3
	Giancardo et al. vs Reader 1	0.7206329	0.9957029	0.9756314	0.9963222	7.133333
	Giancardo et al. vs Reader 2	0.9197735	0.9903314	0.8679399	0.994461	2.633333
	Burgos et al. vs Reader 1	0.7254605	0.9947745	0.9859616	0.9950315	11.13333
	Burgos et al. vs Reader 2	0.921922	0.99122	0.8817073	0.9949136	2.666667
		Acc. Full	Acc. Soc vs. Nsoc	Prec. Soc	Prec. Nsoc	Avg time diff. Soc vs. Nsoc
mice_exp2_redVsBlue	intRead. Reader 1	0.8068193	0.9972135	0.9736446	0.998034	1.333333
	intRead. Reader 2	0.8068193	0.9972135	0.9736446	0.998034	1.333333
	Giancardo et al. vs Reader 1	0.7615767	0.9760107	0.7199582	0.9823723	13.7
	Giancardo et al. vs Reader 2	0.8545699	0.9776066	0.7655502	0.9821946	16.4
	Burgos et al. vs Reader 1	0.488398	0.6545243	0.05601389	0.9768493	415
	Burgos et al. vs Reader 2	0.8434998	0.965498	0.4639831	0.971567	28.53333
		Acc. Full	Acc. Soc vs. Nsoc	Prec. Soc	Prec. Nsoc	Avg time diff. Soc vs. Nsoc
mice_exp2_redVsYellow	intRead. Reader 1	0.8029027	0.9941339	0.8838527	0.9961383	2.266667
	intRead. Reader 2	0.8029027	0.9941339	0.8838527	0.9961383	2.266667
	Giancardo et al. vs Reader 1	0.7800956	0.986877	0.748538	0.9900092	8.7
	Giancardo et al. vs Reader 2	0.8632582	0.9866242	0.844358	0.9875547	14.96667
	Burgos et al. vs Reader 1	0.7823712	0.9833118	0.6397059	0.9868935	12.2
	Burgos et al. vs Reader 2	0.5736428	0.6584996	0.01632406	0.9813809	417.5333
		Acc. Full	Acc. Soc vs. Nsoc	Prec. Soc	Prec. Nsoc	Avg time diff. Soc vs. Nsoc
mice_exp2_yellowVsRed	intRead. Reader 1	0.8930583	0.990762	0.9765125	0.9912565	10.7
	intRead. Reader 2	0.8930583	0.990762	0.9765125	0.9912565	10.7
	Giancardo et al. vs Reader 1	0.8160985	0.971522	0.6821599	0.9819931	8.766667
	Giancardo et al. vs Reader 2	0.8536713	0.9704717	0.584	0.9799227	13.5
	Burgos et al. vs Reader 1	0.8059057	0.9601595	0.52194	0.9741827	14.23333
	Burgos et al. vs Reader 2	0.8202521	0.959133	0.2911565	0.971062	22.33333
		Acc. Full	Acc. Soc vs. Nsoc	Prec. Soc	Prec. Nsoc	Avg time diff. soc vs. Nsoc
Summary (avg.)	intRead. Reader 1	0.7534798875	0.9959524125	0.9636744625	0.99683315	3.6250000038
	intRead. Reader 2	0.7534798875	0.9959524125	0.9636744625	0.99683315	3.6250000038
	Giancardo et al. vs Reader 1	0.744414075	0.9869036625	0.8657616875	0.9900689125	9.704166625
	Giancardo et al. vs Reader 2	0.826737675	0.9869323625	0.8047396125	0.9918448875	8.504167
	Burgos et al. vs Reader 1	0.722634425	0.942930775	0.7511412863	0.98595435	64.733332875
	Burgos et al. vs Reader 2	0.78604765	0.94281055	0.630107245	0.9882999	61.233327875
Legend	IntRead. - inter reader agreement
	Giancardo et al. - Temporal Random Forests classifier
	Burgos et al. - Adaboost with auto-context features classifier
	Acc. Full – Frame by frame accuracy of all behaviour classes
	Acc. Soc vs. Nsoc – Frame by frame accuracy of behaviours grouped in social and non-social
	Prec. Soc – Frame by frame precision of social behaviours
	Prec. Nsoc – Frame by frame precision of nonsocial behaviours
	Avg time diff. soc vs. Nsoc – average time difference (in seconds) of the global duration of behaviours grouped as social and non social
